# Supplementary material for: An aberrant species of Nipponocercyon from Sichuan, China (Coleoptera, Hydrophilidae, Sphaeridiinae)
Source: Zookeys. 2012 Aug 6;(214):13–27. doi: 10.3897/zookeys.214.3437 (PMC3426878; doi:10.3897/zookeys.214.3437)
Supplement: XML Treatment for Nipponocercyon [file zookeys.214.3437-treatment1.xml]

<!DOCTYPE tp:taxon-treatment
  PUBLIC "-//TaxonX//DTD Taxonomic Treatment Publishing DTD v0 20100105//EN" "tax-treatment-NSO.dtd">
<tp:taxon-treatment xmlns:tp="http://www.plazi.org/taxpub"><tp:treatment-meta><mixed-citation publication-type="journal"><person-group><name><surname>Fikáček</surname><given-names>Martin</given-names></name><name><surname>Ryndevich</surname><given-names>Sergey</given-names></name><name><surname>Jia</surname><given-names>Fenglong</given-names></name></person-group><article-title>An aberrant species of 
                    <italic>Nipponocercyon</italic> from Sichuan, China (Coleoptera, Hydrophilidae, Sphaeridiinae)
                </article-title><source>Zookeys</source><day>6</day><month>8</month><year>2012</year><volume>2012</volume><issue>214</issue><fpage>13</fpage><lpage>27</lpage><pub-id pub-id-type="doi">10.3897/zookeys.214.3437</pub-id></mixed-citation></tp:treatment-meta><tp:nomenclature><tp:taxon-name>
                        <tp:taxon-name-part taxon-name-part-type="genus">Nipponocercyon</tp:taxon-name-part>
                    <object-id xmlns:xlink="http://www.w3.org/1999/xlink" xlink:type="simple">http://species-id.net/wiki/Nipponocercyon</object-id>
								</tp:taxon-name><tp:taxon-authority>Satô, 1963</tp:taxon-authority></tp:nomenclature><tp:treatment-sec sec-type="Adapted differential diagnosis"><title>Adapted differential diagnosis.</title><p>The inclusion of <italic><tp:taxon-name>Cryptopleurum sichuanicum</tp:taxon-name></italic> into <italic><tp:taxon-name>Nipponocercyon</tp:taxon-name></italic> (see below) requires a modification of the differential diagnosis of the genus as follows:</p><p>Head without transverse interantennal ridge; eyes small, separated by 9× of one eye; mentum weakly bisinuate on anterior margin; antennae with 9 antennomeres; maxilla with or without sucking disc in males; maxillary palpomere 2 strongly widened distally; posterior tentorial pits minute; pronotum evenly convex, lateral margin not deflexed or slightly deflexed; transverse row of larger punctures along posterior margin of pronotum absent (large areas without microsculpture in <italic><tp:taxon-name>Nipponocercyon sichuanicus</tp:taxon-name></italic> may actually resemble enlarged punctures on the first view, but the punctures are as large as those in disc when examined in detail, see <xref ref-type="fig" rid="F3">Fig. 8</xref>); median portion of prosternum weakly to distinctly separated from lateral portions, bearing coarse setiferous sculpture; median portion of prosternum carinate medially (carina distinct in <italic><tp:taxon-name>Nipponocercyon shibatai</tp:taxon-name></italic>, partly obliterated by the sculpture but still apparent in <italic><tp:taxon-name>Nipponocercyon sichuanicus</tp:taxon-name></italic>, compare <xref ref-type="fig" rid="F3">Figs 12</xref> and <xref ref-type="fig" rid="F3">15</xref>); prosternal process wide, deeply excised; antennal grooves moderately large to large, not reaching lateral margin of hypomeron (<xref ref-type="fig" rid="F3">Figs 11, 14</xref>); anteroventral margin of prothorax with a small denticle on the contact of prosternum and hypomeron; profemur with elongate ventral depression along anterior margin; elytron with 10 punctural series; elytral intervals flat or highly convex; lateral margins of elytra not denticulate nor serrate; mesoventral cavities for reception of procoxae large, reaching mesocoxae; preepisternal elevation subpentagonal, widely contacting metaventral process, median portion of metaventrite slightly to very distinctly elevated; postcoxal ridge lying parallel to posterior margin of mesocoxal cavity, not overlapping to lateral margin of metaventrite; lateral portions of metaventrite with coarse punctation (smaller punctures may be intermixed or absent); metanepisternum narrow, but distinct throughout; abdominal ventrite 1 carinate medially, with coarser punctation than ventrites 2–5; phallobase asymmetrical, much shorter than parameres; gonopore situated in basal half of median lobe; male sternite 9 with median tongue-like projection; male sternite 8 without median projection.</p><p>A few characters listed as diagnostic for <italic><tp:taxon-name>Nipponocercyon</tp:taxon-name></italic> by <xref ref-type="bibr" rid="B7">Hoshina and Fikáček (2010)</xref> have to be excluded as they are only present in <italic><tp:taxon-name>Nipponocercyon shibatai</tp:taxon-name></italic> but absent from <italic><tp:taxon-name>Nipponocercyon sichuanicus</tp:taxon-name></italic>: antennomeres 7–8 with groups of peg-like sensilla ventrally; metaventrite with two short mesal ridges anteriorly (but remnants of ridges seem to be retained in some specimens of <italic><tp:taxon-name>Nipponocercyon sichuanicus</tp:taxon-name></italic>; see the structure indicated as <italic>mtr</italic> in <xref ref-type="fig" rid="F4">Fig. 20</xref>).</p></tp:treatment-sec><tp:treatment-sec sec-type="Recognition"><title>Recognition.</title><p>By the combination of median portion of the prosternum differentiated from lateral portions, subpentagonal preepisternal elevation of the mesothorax widely contacting the metaventrite, large mesothoracic cavities for reception procoxae <!--PageBreak-->(reaching to anterior margin of mesoxocal cavity) and metanepisternum well developed both anteriorly and posteriorly, <italic><tp:taxon-name>Nipponocercyon</tp:taxon-name></italic> is most similar to the genus <italic><tp:taxon-name>Australocyon</tp:taxon-name></italic> Hansen, 1990. It may be easily distinguished from the Australian and Neotropical species of <italic><tp:taxon-name>Australocyon</tp:taxon-name></italic> by the male sternite 9 with tongue-like median portion (<xref ref-type="fig" rid="F2">Fig. 4c</xref>), and male sternite 8 without median projection; from <italic><tp:taxon-name>Australocyon pilocnemoides</tp:taxon-name></italic> group it may be distinguished by the undifferentiated surface of the subpentagonal mesoventral plate (with a semicircular median portion defined by a wide bead in <italic><tp:taxon-name>Australocyon pilocnemoides</tp:taxon-name></italic> group, see <xref ref-type="fig" rid="F2">Fig. 6</xref> in <xref ref-type="bibr" rid="B4">Hansen (2003)</xref>), unmodified antennal morphology (in contrast to long antennae with prolonged antennal club pointed at apex and antennomere 6 not cup-like in shape in <italic><tp:taxon-name>Australocyon pilocnemoides</tp:taxon-name></italic> group), and the excavate ventral surface of profemora (without any sculptured depression in <italic><tp:taxon-name>Australocyon pilocnemoides</tp:taxon-name></italic> group).</p><p>When the size of mesoventral cavities for reception of procoxae is not taken into consideration, <italic><tp:taxon-name>Nipponocercyon</tp:taxon-name></italic> may resemble other megasternine genera with small subpentagonal mesoventral plate, clearly defined prosternal plate and male sternite 9 tongue-like medially (characters distinguishing the respective genus from <italic><tp:taxon-name>Nipponocercyon</tp:taxon-name></italic> are listed in parentheses: <italic><tp:taxon-name>Agna</tp:taxon-name></italic> (prosternal plate without deeply excised prosternal process, antennal grooves very small and angular in shape, profemur without sculptured depression); <italic><tp:taxon-name>Bolbonotum</tp:taxon-name></italic> and <italic><tp:taxon-name>Kahanga</tp:taxon-name></italic> (elytral grooves deep and wide, reaching total base of elytra, prosternal plate projecting both anteriad and posteriad, profemur without ventral impression, mesoventral plate rhomboid when examined in detail, gonopore apical), <italic><tp:taxon-name>Deltostethus</tp:taxon-name></italic> (mesoventral plate with wide marginal bead, profemur without ventral depression, gonopore apical), and <italic><tp:taxon-name>Pelocyon</tp:taxon-name></italic> (metavetrite with complete femoral lines, prosternal plate longer than wide). <italic><tp:taxon-name>Nipponocercyon sichuanicus</tp:taxon-name></italic> may resemble some species of the genera <italic><tp:taxon-name>Cryptopleurum</tp:taxon-name></italic>, <italic><tp:taxon-name>Pachysternum</tp:taxon-name></italic> and <italic><tp:taxon-name>Cyrtonion</tp:taxon-name></italic> by its large antennal grooves, large grooves for reception of procoxae, reduced epipleura and strongly sculptured body. See below under that species for characters distinguishing it from the mentioned genera.</p></tp:treatment-sec><tp:treatment-sec sec-type="Composition and distribution"><title>Composition and distribution.</title><p>The genus now includes two species, one distributed in Kyushu, Shikoku and the southern part of the Honshu, the other occuring in high altitudes of the mountain ranges in the Chinese province of Sichuan (<xref ref-type="fig" rid="F5">Fig. 23</xref>).</p></tp:treatment-sec><tp:treatment-sec sec-type="Key to Nipponocercyon species"><title>Key to <italic><tp:taxon-name>Nipponocercyon</tp:taxon-name></italic> species</title><table-wrap content-type="key" position="float" orientation="portrait"><table><tbody><tr><td rowspan="1" colspan="1">1</td><td rowspan="1" colspan="1">Body uniformly brown (<xref ref-type="fig" rid="F1">Figs 1–2</xref>). Elytral intervals strongly convex (<xref ref-type="fig" rid="F1">Figs 1–2</xref>), whole dorsal surface strongly microsculptured (<xref ref-type="fig" rid="F3">Figs 7–9</xref>). Male maxilla without sucking disc. Antennal club without ventral groups of peg-like sensilla (only seen at high magnifications!). Antennal grooves large, nearly reaching lateral margin of hypomeron (<xref ref-type="fig" rid="F3">Fig. 11</xref>). Prosternal plate with obsolete median carina. Preepisternal elevation of mesothorax slightly wider than long (<xref ref-type="fig" rid="F4">Fig. 19</xref>). Anteromedian portion of metavetrite without (or with at most very weakly developed) two short longitudinal ridges, lateral portions with very coarse punctures (<xref ref-type="fig" rid="F4">Fig. 20</xref>). First abdominal ventrite with setiferous punctures many times larger than on ventrites 2–5 (<xref ref-type="fig" rid="F4">Fig. 21</xref>). Protibia angulate distally.<!--PageBreak--> Median lobe wide apically (<xref ref-type="fig" rid="F2">Fig. 4b</xref>)</td><td rowspan="1" colspan="1"><italic><tp:taxon-name>Nipponocercyon sichuanicus</tp:taxon-name></italic> (Ryndevich, 2005), comb. n.</td></tr><tr><td rowspan="1" colspan="1">–</td><td rowspan="1" colspan="1">Elytra pale reddish with darker spots at midlength, head and pronotum dark brown (<xref ref-type="bibr" rid="B7">Hoshina and Fikáček 2010</xref>, <xref ref-type="fig" rid="F1">Figs 1–2</xref>), dorsal surface with weak mesh-like microsculpture in elytra in some specimens. Elytral intervals flat (<xref ref-type="bibr" rid="B7">Hoshina and Fikáček 2010</xref>, Figs 17–18). Male maxilla with sucking disc. Antennal club with ventral groups of peg-like sensilla (only seen at high magnifications!, see <xref ref-type="bibr" rid="B7">Hoshina and Fikáček 2010</xref>, Figs 3–4). Antennal grooves moderately large, not reaching close to lateral margin of the hypomeron (Fig. 14). Prosternal plate with very distinct median carina. Preepisternal elevation of mesothorax as wide as long or slightly longer than wide (<xref ref-type="bibr" rid="B7">Hoshina and Fikáček 2010</xref>, Figs 11–14). Anteromedian portion of metaventrite with two short longitudinal ridges (<xref ref-type="bibr" rid="B7">Hoshina and Fikáček 2010</xref>, Figs 11–14), lateral portions with coarse punctures intermixed with small ones (<xref ref-type="bibr" rid="B7">Hoshina and Fikáček 2010</xref>, Fig. 16). First abdominal ventrite with setiferous punctures slightly larger and denser than punctures on ventrites 2–5 (<xref ref-type="bibr" rid="B7">Hoshina and Fikáček 2010</xref>, Fig. 19). Protibia rounded distally. Median lobe narrow apically (<xref ref-type="fig" rid="F2">Fig. 6b</xref>)</td><td rowspan="1" colspan="1"><italic><tp:taxon-name>Nipponocercyon shibatai</tp:taxon-name></italic> Satô, 1963</td></tr></tbody></table></table-wrap></tp:treatment-sec><tp:treatment-sec><!--Section generated to contain objects referenced in tp:taxon-treatment.--><fig id="F3" position="float" orientation="portrait"><label>Figures 7–18.</label><caption><p>Morphological details of <italic><tp:taxon-name>Nipponocercyon sichuanicus</tp:taxon-name></italic> and its comparison with <italic><tp:taxon-name>Nipponocercyon shibatai</tp:taxon-name></italic> and <italic><tp:taxon-name>Cryptopleurum minutum</tp:taxon-name></italic>. <bold>7–12</bold> <italic><tp:taxon-name>Nipponocercyon sichuanicus</tp:taxon-name></italic>:<bold>7</bold> head in dorsal view <bold>8</bold> pronotum <bold>9 </bold>superficial microsculpture of elytral intervals <bold>10</bold> mentum <bold>11</bold> antennal groove <bold>12</bold> median portion of prosternum. <bold>13–15</bold> <italic><tp:taxon-name>Nipponocercyon shibatai</tp:taxon-name></italic>:<bold>13</bold> mentum <bold>14</bold> antennal groove <bold>15</bold> median portion of prosternum. <bold>16–18</bold> <italic><tp:taxon-name>Cryptopleurum minutum</tp:taxon-name></italic>:<bold>16</bold> mentum <bold>17</bold> antennal groove <bold>18</bold> median portion of prosternum. Abbreviations: <bold>ang</bold> antennal groove, <bold>hyp</bold> hypomeron.</p></caption><graphic xmlns:xlink="http://www.w3.org/1999/xlink" xlink:href="ZooKeys-214-013-g003.jpg" position="float" orientation="portrait" xlink:type="simple"/></fig><fig id="F4" position="float" orientation="portrait"><label>Figures 19–22.</label><caption><p>Ventral morphology of <italic><tp:taxon-name>Nipponocercyon sichuanicus</tp:taxon-name></italic> and its comparison with <italic><tp:taxon-name>Cryptopleurum ferrugineum</tp:taxon-name></italic>. <bold>19–21</bold> <italic><tp:taxon-name>Nipponocercyon shibatai</tp:taxon-name></italic>:<bold>19</bold> mesoventral plate <bold>20</bold> meso- and metaventrite <bold>21</bold> abdominal ventrites. <bold>22</bold> meso- and metaventrite of <italic><tp:taxon-name>Cryptopleurum ferrugineum</tp:taxon-name></italic>. Abbreviations: <bold>aes3</bold> metanepisternum, <bold>epi</bold> epipleuron, <bold>feml</bold> femoral line, <bold>grp</bold> groove for reception of procoxae, <bold>msv</bold> mesoventral plate, <bold>mtr</bold> anteromedian ridge of metaventrite.</p></caption><graphic xmlns:xlink="http://www.w3.org/1999/xlink" xlink:href="ZooKeys-214-013-g004.jpg" position="float" orientation="portrait" xlink:type="simple"/></fig><fig id="F2" position="float" orientation="portrait"><label>Figures 3–6.</label><caption><p>Morphological details of <italic><tp:taxon-name>Nipponocercyon</tp:taxon-name></italic> species. <bold>3–4</bold> <italic><tp:taxon-name>Nipponocercyon sichuanicus</tp:taxon-name></italic>:<bold>3</bold> ventral view <bold>4</bold> male genitalia; <bold>5–6</bold> <italic><tp:taxon-name>Nipponocercyon shibatai</tp:taxon-name></italic>: <bold>5</bold> ventral view <bold>6</bold> male genitalia [the drawing is based on that by <xref ref-type="bibr" rid="B7">Hoshina and Fikáček (2010)</xref> in combination with the photo sent to us by H. Hoshina, we did not examine any male specimen for this study]). Parts of male genitalia: <bold>a</bold> tegmen, <bold>b</bold> median lobe, <bold>c</bold> sternite 9. Abbreviations: <bold>aes3</bold> metanepisternum, <bold>ang</bold> antennal groove, <bold>epi</bold> epipleuron, <bold>grp</bold> grooves for reception of procoxae, <bold>mtr</bold> anteromesal ridge of metaventrite, <bold>pfd</bold> profemoral depression.</p></caption><graphic xmlns:xlink="http://www.w3.org/1999/xlink" xlink:href="ZooKeys-214-013-g002.jpg" position="float" orientation="portrait" xlink:type="simple"/></fig><fig id="F5" position="float" orientation="portrait"><label>Figures 23–24.</label><caption><p>Maps. <bold>23</bold> generaldistribution of the genus <italic><tp:taxon-name>Nipponocercyon</tp:taxon-name></italic> (data for <italic><tp:taxon-name>Nipponocercyon shibatai</tp:taxon-name></italic> adopted from <xref ref-type="bibr" rid="B7">Hoshina and Fikáček 2010</xref>) <bold>24</bold> distribution of <italic><tp:taxon-name>Nipponocercyon sichuanicus</tp:taxon-name></italic> in the Sichuan Province. Symbols: <bold>red dot</bold> <italic><tp:taxon-name>Nipponocercyon sichuanicus</tp:taxon-name></italic>, <bold>blue dot</bold> <italic><tp:taxon-name>Nipponocercyon shibatai</tp:taxon-name></italic>.</p></caption><graphic xmlns:xlink="http://www.w3.org/1999/xlink" xlink:href="ZooKeys-214-013-g005.jpg" position="float" orientation="portrait" xlink:type="simple"/></fig><fig id="F1" position="float" orientation="portrait"><label>Figures 1–2.</label><caption><p>General habitus of <italic><tp:taxon-name>Nipponocercyon sichuanicus</tp:taxon-name></italic>. <bold>1</bold> dorsal view <bold>2</bold> lateral view.</p></caption><graphic xmlns:xlink="http://www.w3.org/1999/xlink" xlink:href="ZooKeys-214-013-g001.jpg" position="float" orientation="portrait" xlink:type="simple"/></fig></tp:treatment-sec><ref-list><ref id="B7"><mixed-citation xmlns:xlink="http://www.w3.org/1999/xlink" xlink:type="simple"><person-group><name name-style="western"><surname>Hoshina</surname><given-names>H</given-names></name><name name-style="western"><surname>Fikáček</surname><given-names>M</given-names></name></person-group> (<year>2010</year>)<article-title> Morphological study and taxonomic revision of the genus <italic>Nipponocercyon</italic> (Coleoptera: Hydrophilidae: Sphaeridiinae).</article-title><source>Acta Entomologica Musei Nationalis Pragae </source><volume>50</volume>: <fpage>117</fpage>-<lpage>130</lpage>.</mixed-citation></ref><ref id="B4"><mixed-citation xmlns:xlink="http://www.w3.org/1999/xlink" xlink:type="simple"><person-group><name name-style="western"><surname>Hansen</surname><given-names>M</given-names></name></person-group> (<year>2003</year>)<article-title> Discovery of <italic>Australocyon</italic> Hansen and <italic>Pilocnema</italic> Hansen (Coleoptera, Hydrophilidae) outside the Australian region.</article-title> In: <person-group><name name-style="western"><surname>Cuccudoro</surname><given-names>G</given-names></name><name name-style="western"><surname>Leschen</surname><given-names>RAB</given-names></name></person-group> (<role>Eds</role>). <issue-title>Systematics of Coleoptera: Papers celebrating the retirement of Ivan Löbl.</issue-title><source>Memoirs of Entomology International Associate Publisher</source>: <fpage>53</fpage>-<lpage>84</lpage>.</mixed-citation></ref></ref-list></tp:taxon-treatment>
