# Supplementary material for: An aberrant species of Nipponocercyon from Sichuan, China (Coleoptera, Hydrophilidae, Sphaeridiinae)
Source: Zookeys. 2012 Aug 6;(214):13–27. doi: 10.3897/zookeys.214.3437 (PMC3426878; doi:10.3897/zookeys.214.3437)
Supplement: XML Treatment for Nipponocercyon sichuanicus [file zookeys.214.3437-treatment2.xml]

<!DOCTYPE tp:taxon-treatment
  PUBLIC "-//TaxonX//DTD Taxonomic Treatment Publishing DTD v0 20100105//EN" "tax-treatment-NSO.dtd">
<tp:taxon-treatment xmlns:tp="http://www.plazi.org/taxpub"><tp:treatment-meta><mixed-citation publication-type="journal"><person-group><name><surname>Fikáček</surname><given-names>Martin</given-names></name><name><surname>Ryndevich</surname><given-names>Sergey</given-names></name><name><surname>Jia</surname><given-names>Fenglong</given-names></name></person-group><article-title>An aberrant species of 
                    <italic>Nipponocercyon</italic> from Sichuan, China (Coleoptera, Hydrophilidae, Sphaeridiinae)
                </article-title><source>Zookeys</source><day>6</day><month>8</month><year>2012</year><volume>2012</volume><issue>214</issue><fpage>13</fpage><lpage>27</lpage><pub-id pub-id-type="doi">10.3897/zookeys.214.3437</pub-id></mixed-citation></tp:treatment-meta><tp:nomenclature><tp:taxon-name>
                        <tp:taxon-name-part taxon-name-part-type="genus">Nipponocercyon</tp:taxon-name-part>
                        <tp:taxon-name-part taxon-name-part-type="species">sichuanicus</tp:taxon-name-part>
                    <object-id xmlns:xlink="http://www.w3.org/1999/xlink" xlink:type="simple">http://species-id.net/wiki/Nipponocercyon_sichuanicus</object-id>
								</tp:taxon-name><tp:taxon-authority>(Ryndevich, 2005)</tp:taxon-authority><tp:taxon-status xmlns:xlink="http://www.w3.org/1999/xlink" xlink:type="simple">comb. n.</tp:taxon-status><xref ref-type="fig" rid="F1">Figs 1</xref><xref ref-type="fig" rid="F2">–4</xref><xref ref-type="fig" rid="F3">7–12</xref><xref ref-type="fig" rid="F4">19–21</xref><xref ref-type="fig" rid="F5">23–24</xref><tp:nomenclature-citation-list><tp:nomenclature-citation><tp:taxon-name>Cryptopleurum sichuanicum</tp:taxon-name><comment> Ryndevich, 2005: 244</comment></tp:nomenclature-citation><tp:nomenclature-citation><tp:taxon-name>Cryptopleurum sichuanicum</tp:taxon-name><comment>: <xref ref-type="bibr" rid="B12">Short and Hebauer (2006</xref>: 348, catalogue).</comment></tp:nomenclature-citation></tp:nomenclature-citation-list></tp:nomenclature><tp:treatment-sec sec-type="Type material examined"><title>Type material examined.</title><p>Paratype: 1 female (CSR): 'CH, S Sichuan, near / Bijishan Village, left / tr. of Lianhegou River / 2500–3200 m, 19.6.2000 / Belousov, Kabak, Davidian // Paratype / Cryptopleurum / sichuanicum / Ryndevich S. K. // Coll. / SKR // Cryptopleurum / sp.n. / det HEBAUER'.</p></tp:treatment-sec><tp:treatment-sec sec-type="Additional material examined"><title>Additional material examined.</title><p><bold>CHINA: Sichuan:</bold> 2 males, 1 spec. (CSR, NMPC): 2.1 km N of Dengsheng, SE of Balanguan Pass, elev. 3455 m, <named-content xmlns:xlink="http://www.w3.org/1999/xlink" content-type="dwc:verbatimCoordinates" xlink:type="simple">30°53'3"N, 102°58'23"E</named-content>, 29.viii.2004, lgt. Belousov &amp; Kabak; 1 spec. (NHMW): 20 km N Sabdȇ, elev. 3300 m, <named-content xmlns:xlink="http://www.w3.org/1999/xlink" content-type="dwc:verbatimCoordinates" xlink:type="simple">29°35'N, 102°23'E</named-content>, 14.vii.1998, lgt. A. Smetana (C82); 1 spec. (CSR): S of Musu village, elev. 2850 m, <named-content xmlns:xlink="http://www.w3.org/1999/xlink" content-type="dwc:verbatimCoordinates" xlink:type="simple">31°56'53"N, 103°15'11"E</named-content>, 19.viii.2007, lgt. Belousov &amp; Kabak; 1 male (NMPC): N Sichuan, SW of Baima, elev. 2980–3040 m [ca. <named-content xmlns:xlink="http://www.w3.org/1999/xlink" content-type="dwc:verbatimCoordinates" xlink:type="simple">27°55'N, 101°56'E</named-content>], 23.vi.2006, lgt. I. Kabak; 5 spec. (CSR, NMPC, SYSU, KSEM): SW of Jiabi, elev. 3240 m, <named-content xmlns:xlink="http://www.w3.org/1999/xlink" content-type="dwc:verbatimCoordinates" xlink:type="simple">31°30'40"N, 102°43'43"E</named-content>, 8–13.viii.2007, lgt. Belousov &amp; Kabak; 1 male, 3 spec. (NHMW, NMPC): Ganzi, Daxue Shan, Mugecuo, ca. 26 km NW Kangding, elev. 3200–3400 m, <named-content xmlns:xlink="http://www.w3.org/1999/xlink" content-type="dwc:verbatimCoordinates" xlink:type="simple">30°06'36"N, 101°31'12"E</named-content>, 21.v.1997, lgt. A. Pütz.</p></tp:treatment-sec><tp:treatment-sec sec-type="Redescription"><title>Redescription.</title><p>Body widely oval, widest in anterior third of elytra. Body length 2.2–2.9 mm, body width 1.4–1.7 mm.</p><p><!--PageBreak-->General coloration of dorsal surface dark brown, anterior and anterolateral margins of clypeus and lateral portions of frontoclypeal suture pale reddish, anterior margin of pronotum widely reddish, each elytron slightly paler in humeral area and at elytral apex. Ventral surface dark brown, mentum, mouthparts and posterior portions of temporae reddish brown. Maxillary palpi, antennae and legs pale reddish brown.</p><p>Head. Clypeus widely rounded, constricted above antennal bases, with very distinct marginal bead. Dorsal surface of clypeus and frons with strong scale-like microsculpture obscuring the punctation, sparsely arranged punctures not apparent among microsculpture, only evident according to long thin setae arising from punctures. Frontoclypeal suture apparent as a non-sculptured stripe directing mesad, strongly bent posteriad submesally. Mentum with sparsely arranged fine setiferous punctures medially and posteriorly, interstices with strong scale-like microsculpture. Antennal club without distinct groups of peg-like sensilla dorsally or ventrally. Maxilla of male without sucking disc ventrally.</p><p>Prothorax. Pronotum with sparsely arranged fine setiferous punctures, larger punctures along posterior margin absent. Whole dorsal surface with mesh-like microsculpture, microsculpture strong along anterior and posterior margins and on lateral portions of pronotum, obsolete on pronotal disc; pronotal disc with<!--PageBreak--><!--PageBreak--> irregular longitudinal striae. Lateral portions of pronotum slightly deflexed (and hence seen in ventral view). Prosternum with well defined median plate 2.0× wider than long, bearing strong rugose sculpture, indistinctly carinate mesally. Anterolateral corners of prosternum (at contact with hypomeron) with small but distinct tooth. Antennal grooves large, but not quite reaching lateral margin of hypomeron. Profemur with a rather shallow sculptured depression on a large portion of ventral surface. Protibia angulate distally.</p><p><!--PageBreak-->Mesothorax. Scutellar shield with sparse fine punctation, without microsculpture. Elytra with 10 punctural series, all series deeply impressed, lateral striae deeper than median ones; serial punctures minute and rather inconspicuous; elytral intervals highly convex, bearing sparsely arranged fine setiferous punctation, interstices with strong microsculpture consisting of small bumps; lateral portions of elytra deflexed laterally (hence, visible in ventral view); epipleuron present only on elytral base, reduced to extremelly narrow stripe behind level of mesocoxae. Mesoventrite with pentagonal posteromedian elevation, the elevation 1.3× wider than long, with rugose setiferous sculpture.</p><p>Metathorax. Anteromedian process with very weakly developed short longitudinal ridges, in many individuals completely obscured by microsculpture; median portion of metaventrite slightly elevated bearing densely arranged coarse setiferous punctures separated by 0.5–1.2× puncture diameter; lateral portions of metaventrite with extremelly large setiferous punctures; whole surface of metaventrite except its posterom<!--PageBreak--><!--PageBreak-->edian portion with mesh-like microsculpture on interstices, microsculpture stronger laterally than medially. Hind wings well developed.</p><p>Abdomen. All abdominal ventrites with strong scale-like microsculpture, punctation of ventrite 1 consisting of extremelly large setiferous punctures similar to that on lateral portions of metaventrite; punctation of ventrites 2–5 sparse and very fine, nearly completely obscured by microsculpture.</p><p>Male genitalia. Parameres slender, 1.8× longer than phallobase. Median lobe robust, very wide and parallel-sided in basal 0.35, slighly and continually narrowing apicad in apical 0.65, apex widely rounded; gonopore situated in basal 0.4 of median lobe. Stenite 9 with slightly asymmetrical median projection.</p><fig id="F1" position="float" orientation="portrait"><label>Figures 1–2.</label><caption><p>General habitus of <italic><tp:taxon-name>Nipponocercyon sichuanicus</tp:taxon-name></italic>. <bold>1</bold> dorsal view <bold>2</bold> lateral view.</p></caption><graphic xmlns:xlink="http://www.w3.org/1999/xlink" xlink:href="ZooKeys-214-013-g001.jpg" position="float" orientation="portrait" xlink:type="simple"/></fig><fig id="F2" position="float" orientation="portrait"><label>Figures 3–6.</label><caption><p>Morphological details of <italic><tp:taxon-name>Nipponocercyon</tp:taxon-name></italic> species. <bold>3–4</bold> <italic><tp:taxon-name>Nipponocercyon sichuanicus</tp:taxon-name></italic>:<bold>3</bold> ventral view <bold>4</bold> male genitalia; <bold>5–6</bold> <italic><tp:taxon-name>Nipponocercyon shibatai</tp:taxon-name></italic>: <bold>5</bold> ventral view <bold>6</bold> male genitalia [the drawing is based on that by <xref ref-type="bibr" rid="B7">Hoshina and Fikáček (2010)</xref> in combination with the photo sent to us by H. Hoshina, we did not examine any male specimen for this study]). Parts of male genitalia: <bold>a</bold> tegmen, <bold>b</bold> median lobe, <bold>c</bold> sternite 9. Abbreviations: <bold>aes3</bold> metanepisternum, <bold>ang</bold> antennal groove, <bold>epi</bold> epipleuron, <bold>grp</bold> grooves for reception of procoxae, <bold>mtr</bold> anteromesal ridge of metaventrite, <bold>pfd</bold> profemoral depression.</p></caption><graphic xmlns:xlink="http://www.w3.org/1999/xlink" xlink:href="ZooKeys-214-013-g002.jpg" position="float" orientation="portrait" xlink:type="simple"/></fig><fig id="F3" position="float" orientation="portrait"><label>Figures 7–18.</label><caption><p>Morphological details of <italic><tp:taxon-name>Nipponocercyon sichuanicus</tp:taxon-name></italic> and its comparison with <italic><tp:taxon-name>Nipponocercyon shibatai</tp:taxon-name></italic> and <italic><tp:taxon-name>Cryptopleurum minutum</tp:taxon-name></italic>. <bold>7–12</bold> <italic><tp:taxon-name>Nipponocercyon sichuanicus</tp:taxon-name></italic>:<bold>7</bold> head in dorsal view <bold>8</bold> pronotum <bold>9 </bold>superficial microsculpture of elytral intervals <bold>10</bold> mentum <bold>11</bold> antennal groove <bold>12</bold> median portion of prosternum. <bold>13–15</bold> <italic><tp:taxon-name>Nipponocercyon shibatai</tp:taxon-name></italic>:<bold>13</bold> mentum <bold>14</bold> antennal groove <bold>15</bold> median portion of prosternum. <bold>16–18</bold> <italic><tp:taxon-name>Cryptopleurum minutum</tp:taxon-name></italic>:<bold>16</bold> mentum <bold>17</bold> antennal groove <bold>18</bold> median portion of prosternum. Abbreviations: <bold>ang</bold> antennal groove, <bold>hyp</bold> hypomeron.</p></caption><graphic xmlns:xlink="http://www.w3.org/1999/xlink" xlink:href="ZooKeys-214-013-g003.jpg" position="float" orientation="portrait" xlink:type="simple"/></fig></tp:treatment-sec><tp:treatment-sec sec-type="Differential diagnosis"><title>Differential diagnosis.</title><p>See the identification key above for characters distinguishing <italic><tp:taxon-name>Nipponocercyon sichuanicus</tp:taxon-name></italic> from <italic><tp:taxon-name>Nipponocercyon shibatai</tp:taxon-name></italic>. <italic><tp:taxon-name>Nipponocercyon sichuanicus</tp:taxon-name></italic> may be confused with some species of <italic><tp:taxon-name>Cryptopleurum</tp:taxon-name></italic>, <italic><tp:taxon-name>Pachysternum</tp:taxon-name></italic> or <italic><tp:taxon-name>Cyrtonion</tp:taxon-name></italic> (the latter not occurring in Asia, however)which are also characterized by large antennal grooves and strongly sculptured dorsal surface. <italic><tp:taxon-name>Nipponocercyon shibatai</tp:taxon-name></italic> may be easily distinguished from them by the combination of following characters: (1) metaventrite without femoral lines (femoral lines present in <italic><tp:taxon-name>Cryptopleurum</tp:taxon-name></italic>, <italic><tp:taxon-name>Pachysternum</tp:taxon-name></italic> and <italic><tp:taxon-name>Cyrtonion</tp:taxon-name></italic>, see e.g. <xref ref-type="fig" rid="F4">Fig. 22</xref>, feml); (2) metanepisternum wide throughout (<xref ref-type="fig" rid="F4">Fig. 20</xref>) (reduced anteriorly and widening posteriad in the above genera as well as in all other genera of the <italic><tp:taxon-name>Megasternum</tp:taxon-name></italic> group characterized by large antennal grooves, see e.g. <xref ref-type="fig" rid="F4">Fig. 22</xref>, aes3); (3) gonopore situated in basal portion of the median lobe (<xref ref-type="fig" rid="F2">Fig. 4</xref>; this character distinguishes both species of <italic><tp:taxon-name>Nipponocercyon</tp:taxon-name></italic> from all other <tp:taxon-name>Megasternini</tp:taxon-name>); (4) mesoventral plate only slightly wider than long, without acute angles (<xref ref-type="fig" rid="F4">Fig. 19</xref>) (mesoventral plate large and distinctly transverse in <italic><tp:taxon-name>Cryptopleurum</tp:taxon-name></italic>, see e.g. <xref ref-type="fig" rid="F4">Fig. 22</xref>); (5) anterolateral corners of mentum not sharply angulate (<xref ref-type="fig" rid="F3">Fig. 10</xref>) (sharply angulate in <italic><tp:taxon-name>Cryptopleurum</tp:taxon-name></italic>, as in <xref ref-type="fig" rid="F3">Fig. 16</xref>).</p><fig id="F4" position="float" orientation="portrait"><label>Figures 19–22.</label><caption><p>Ventral morphology of <italic><tp:taxon-name>Nipponocercyon sichuanicus</tp:taxon-name></italic> and its comparison with <italic><tp:taxon-name>Cryptopleurum ferrugineum</tp:taxon-name></italic>. <bold>19–21</bold> <italic><tp:taxon-name>Nipponocercyon shibatai</tp:taxon-name></italic>:<bold>19</bold> mesoventral plate <bold>20</bold> meso- and metaventrite <bold>21</bold> abdominal ventrites. <bold>22</bold> meso- and metaventrite of <italic><tp:taxon-name>Cryptopleurum ferrugineum</tp:taxon-name></italic>. Abbreviations: <bold>aes3</bold> metanepisternum, <bold>epi</bold> epipleuron, <bold>feml</bold> femoral line, <bold>grp</bold> groove for reception of procoxae, <bold>msv</bold> mesoventral plate, <bold>mtr</bold> anteromedian ridge of metaventrite.</p></caption><graphic xmlns:xlink="http://www.w3.org/1999/xlink" xlink:href="ZooKeys-214-013-g004.jpg" position="float" orientation="portrait" xlink:type="simple"/></fig></tp:treatment-sec><tp:treatment-sec sec-type="Biology"><title>Biology.</title><p>No details on the biology are known. The terrestrial habits of <italic><tp:taxon-name>Nipponocercyon shibatai</tp:taxon-name></italic> (Hoshina &amp; Fikáček 2010) as well as the vast majority of the megasternine taxa suggest that <italic><tp:taxon-name>Nipponocercyon sichuanicus</tp:taxon-name></italic> is a terrestrial species.</p></tp:treatment-sec><tp:treatment-sec sec-type="Distribution"><title>Distribution.</title><p>The species occurs in the mountains of the Sichuan province in South China, at altitudes between 2500–3500 m a.s.l. (<xref ref-type="fig" rid="F5">Fig. 24</xref>).</p><fig id="F5" position="float" orientation="portrait"><label>Figures 23–24.</label><caption><p>Maps. <bold>23</bold> generaldistribution of the genus <italic><tp:taxon-name>Nipponocercyon</tp:taxon-name></italic> (data for <italic><tp:taxon-name>Nipponocercyon shibatai</tp:taxon-name></italic> adopted from <xref ref-type="bibr" rid="B7">Hoshina and Fikáček 2010</xref>) <bold>24</bold> distribution of <italic><tp:taxon-name>Nipponocercyon sichuanicus</tp:taxon-name></italic> in the Sichuan Province. Symbols: <bold>red dot</bold> <italic><tp:taxon-name>Nipponocercyon sichuanicus</tp:taxon-name></italic>, <bold>blue dot</bold> <italic><tp:taxon-name>Nipponocercyon shibatai</tp:taxon-name></italic>.</p></caption><graphic xmlns:xlink="http://www.w3.org/1999/xlink" xlink:href="ZooKeys-214-013-g005.jpg" position="float" orientation="portrait" xlink:type="simple"/></fig></tp:treatment-sec><ref-list><ref id="B7"><mixed-citation xmlns:xlink="http://www.w3.org/1999/xlink" xlink:type="simple"><person-group><name name-style="western"><surname>Hoshina</surname><given-names>H</given-names></name><name name-style="western"><surname>Fikáček</surname><given-names>M</given-names></name></person-group> (<year>2010</year>)<article-title> Morphological study and taxonomic revision of the genus <italic>Nipponocercyon</italic> (Coleoptera: Hydrophilidae: Sphaeridiinae).</article-title><source>Acta Entomologica Musei Nationalis Pragae </source><volume>50</volume>: <fpage>117</fpage>-<lpage>130</lpage>.</mixed-citation></ref><ref id="B12"><mixed-citation xmlns:xlink="http://www.w3.org/1999/xlink" xlink:type="simple"><person-group><name name-style="western"><surname>Short</surname><given-names>AEZ</given-names></name><name name-style="western"><surname>Hebauer</surname><given-names>F</given-names></name></person-group> (<year>2006</year>)<article-title> World catalogue of the Hydrophiloidea – additions and corrections, 1 (1999–2005).</article-title><source>Koleopterologische Rundschau </source><volume>76</volume>: <fpage>315</fpage>-<lpage>359</lpage>.</mixed-citation></ref></ref-list></tp:taxon-treatment>
